# Supplementary material for: Wearable, wireless, multi-sensor device for monitoring tissue circulation after free-tissue transplantation: a multicentre clinical trial
Source: Sci Rep. 2022 Oct 3;12:16532. doi: 10.1038/s41598-022-21007-8 (PMC9529918; doi:10.1038/s41598-022-21007-8)
Supplement: Supplementary file 1 — Supplementary Information 1. [file 41598_2022_21007_MOESM1_ESM.xlsx]

## Sheet: Fig 4a backgrounds patient list
Cite	Flap	Original disease	Age	Sex
Extremities	TAP	Others	46	Male
Breast	DIEP	Cancer	54	Female
Extremities	TAP	Others	40	Male
Extremities	TAP	Others	40	Male
Breast	DIEP	Cancer	41	Female
Extremities	ALT	Cancer	38	Male
Breast	DIEP	Cancer	54	Female
Head and neck	LD	Others	37	Female
Trunk	Others	Others	53	Male
Extremities	SCIP	Others	74	Female
Extremities	ALT	Cancer	79	Female
Breast	DIEP	Cancer	50	Female
Extremities	ALT	Trauma	43	Male
Extremities	SCIP	Trauma	66	Male
Breast	DIEP	Cancer	44	Female
Breast	DIEP	Cancer	52	Female
Breast	DIEP	Cancer	43	Female
Breast	DIEP	Cancer	46	Female
Breast	DIEP	Cancer	55	Female
Head and neck	SCIP	Trauma	68	Male
Breast	DIEP	Cancer	38	Female
Trunk	Others	Trauma	64	Female
Breast	DIEP	Cancer	47	Female
Extremities	LD	Others	69	Male
Breast	DIEP	Cancer	56	Female
Trunk	ALT	Cancer	60	Female
Breast	DIEP	Cancer	41	Female
Extremities	Others	Others	64	Female
Head and neck	ALT	Cancer	53	Female
Breast	DIEP	Cancer	48	Female
Breast	DIEP	Cancer	39	Female
Extremities	ALT	Cancer	81	Male
Head and neck	RAMC	Cancer	73	Male
Head and neck	LD	Others	53	Female
Breast	DIEP	Cancer	36	Female
Breast	DIEP	Cancer	44	Female
Extremities	Others	Others	76	Female
Breast	DIEP	Cancer	59	Female
Breast	DIEP	Cancer	52	Female
Breast	DIEP	Cancer	41	Female
Extremities	TAP	Others	44	Male
Breast	DIEP	Cancer	45	Female
Breast	DIEP	Cancer	60	Female
Breast	DIEP	Cancer	45	Female
Breast	DIEP	Cancer	51	Female
Breast	DIEP	Cancer	42	Female
Extremities	ALT	Cancer	75	Female
Head and neck	ALT	Cancer	83	Female
Breast	DIEP	Cancer	48	Female
Extremities	LD	Cancer	87	Female
Head and neck	LD	Others	41	Female
Head and neck	LD	Others	49	Female
Breast	DIEP	Cancer	57	Female
Breast	DIEP	Cancer	43	Female
Extremities	ALT	Others	49	Female
Breast	DIEP	Cancer	65	Female
Breast	DIEP	Cancer	48	Female
Breast	DIEP	Cancer	59	Female
Head and neck	ALT	Cancer	46	Male
Extremities	Others	Trauma	56	Female
Extremities	LD	Cancer	72	Female
Extremities	ALT	Cancer	74	Male
Head and neck	LD	Cancer	49	Female
Breast	DIEP	Cancer	36	Female
Head and neck	RAMC	Cancer	74	Female
Extremities	Others	Others	45	Female
Extremities	LD	Cancer	72	Male
Breast	DIEP	Cancer	47	Female
Trunk	ALT	Cancer	57	Female
Extremities	LD	Cancer	72	Female
Breast	DIEP	Cancer	68	Female
Breast	DIEP	Cancer	53	Female

## Sheet: Fig 4c outcome
		Trial 1	Trial 2	Total
Doubt of circulation deficiency	None	22	44	66
	Yes	5	1	6
Any tratment or operations after transplantation	None	23	41	64
	yes	4	4	8
Outcome of transplantation	Full take	23	43	66
	Partial necrosis	3	2	5
