# Supplementary material for: Wearable, wireless, multi-sensor device for monitoring tissue circulation after free-tissue transplantation: a multicentre clinical trial
Source: Sci Rep. 2022 Oct 3;12:16532. doi: 10.1038/s41598-022-21007-8 (PMC9529918; doi:10.1038/s41598-022-21007-8)
Supplement: Supplementary file 2 — Supplementary Information 2. [file 41598_2022_21007_MOESM2_ESM.xlsx]

## Sheet: trial1-tempurature
Staff findings	Risk rate from device
Normal (n = 245)	0
Normal (n = 245)	0
Normal (n = 245)	0
Normal (n = 245)	0
Normal (n = 245)	0
Normal (n = 245)	16.9024
Normal (n = 245)	0
Normal (n = 245)	0
Normal (n = 245)	0.0124
Normal (n = 245)	0
Normal (n = 245)	0
Normal (n = 245)	0
Normal (n = 245)	0
Normal (n = 245)	0
Normal (n = 245)	0
Normal (n = 245)	0
Normal (n = 245)	0
Normal (n = 245)	0
Normal (n = 245)	0
Normal (n = 245)	0
Normal (n = 245)	0
Normal (n = 245)	0
Normal (n = 245)	0
Normal (n = 245)	0
Normal (n = 245)	0
Normal (n = 245)	0
Normal (n = 245)	0
Normal (n = 245)	0
Normal (n = 245)	0.01714
Normal (n = 245)	0
Normal (n = 245)	0
Normal (n = 245)	0
Normal (n = 245)	0
Normal (n = 245)	0
Normal (n = 245)	0
Normal (n = 245)	0
Normal (n = 245)	0
Normal (n = 245)	0
Normal (n = 245)	0
Normal (n = 245)	0
Normal (n = 245)	0
Normal (n = 245)	0.0146513
Normal (n = 245)	0
Normal (n = 245)	0
Normal (n = 245)	0
Normal (n = 245)	100
Normal (n = 245)	0
Normal (n = 245)	0
Normal (n = 245)	0
Normal (n = 245)	0
Normal (n = 245)	0.0261651
Normal (n = 245)	0
Normal (n = 245)	0
Normal (n = 245)	0
Normal (n = 245)	0
Normal (n = 245)	0
Normal (n = 245)	2.23558
Normal (n = 245)	64.748
Normal (n = 245)	15.4234
Normal (n = 245)	0
Normal (n = 245)	0.945884
Normal (n = 245)	0
Normal (n = 245)	0
Normal (n = 245)	30.2399
Normal (n = 245)	30.9723
Normal (n = 245)	0
Normal (n = 245)	0
Normal (n = 245)	0
Normal (n = 245)	0
Normal (n = 245)	0
Normal (n = 245)	0
Normal (n = 245)	0
Normal (n = 245)	0
Normal (n = 245)	0
Normal (n = 245)	0.227301
Normal (n = 245)	0
Normal (n = 245)	0
Normal (n = 245)	0
Normal (n = 245)	0
Normal (n = 245)	0
Normal (n = 245)	0
Normal (n = 245)	3.35036
Normal (n = 245)	0
Normal (n = 245)	0
Normal (n = 245)	0
Normal (n = 245)	0
Normal (n = 245)	0
Normal (n = 245)	0
Normal (n = 245)	0
Normal (n = 245)	0
Normal (n = 245)	0.506524
Normal (n = 245)	0
Normal (n = 245)	0
Normal (n = 245)	2.93234
Normal (n = 245)	11.6081
Normal (n = 245)	0
Normal (n = 245)	0.0590664
Normal (n = 245)	0
Normal (n = 245)	0
Normal (n = 245)	56.7261
Normal (n = 245)	70.341
Normal (n = 245)	0
Normal (n = 245)	0
Normal (n = 245)	0
Normal (n = 245)	0
Normal (n = 245)	0
Normal (n = 245)	0
Normal (n = 245)	0
Normal (n = 245)	0
Normal (n = 245)	0.0025
Normal (n = 245)	0
Normal (n = 245)	0
Normal (n = 245)	0
Normal (n = 245)	0
Normal (n = 245)	0
Normal (n = 245)	0
Normal (n = 245)	0
Normal (n = 245)	0
Normal (n = 245)	0.0037
Normal (n = 245)	0
Normal (n = 245)	0.0653698
Normal (n = 245)	0.0214724
Normal (n = 245)	0
Normal (n = 245)	0
Normal (n = 245)	0
Normal (n = 245)	0
Normal (n = 245)	0.0193354
Normal (n = 245)	0.0592185
Normal (n = 245)	0
Normal (n = 245)	0
Normal (n = 245)	0
Normal (n = 245)	0
Normal (n = 245)	0
Normal (n = 245)	0
Normal (n = 245)	0
Normal (n = 245)	0
Normal (n = 245)	0
Normal (n = 245)	0
Normal (n = 245)	0
Normal (n = 245)	0
Normal (n = 245)	0
Normal (n = 245)	4.07019
Normal (n = 245)	0
Normal (n = 245)	0
Normal (n = 245)	0
Normal (n = 245)	0
Normal (n = 245)	0
Normal (n = 245)	0
Normal (n = 245)	0
Normal (n = 245)	0
Normal (n = 245)	0
Normal (n = 245)	0
Normal (n = 245)	0
Normal (n = 245)	0
Normal (n = 245)	0
Normal (n = 245)	0
Normal (n = 245)	0
Normal (n = 245)	6.28571
Normal (n = 245)	0
Normal (n = 245)	0
Normal (n = 245)	0
Normal (n = 245)	0
Normal (n = 245)	0
Normal (n = 245)	0
Normal (n = 245)	0
Normal (n = 245)	0
Normal (n = 245)	0
Normal (n = 245)	0
Normal (n = 245)	100
Normal (n = 245)	100
Normal (n = 245)	99.989
Normal (n = 245)	99.9831
Normal (n = 245)	99.9951
Normal (n = 245)	100
Normal (n = 245)	99.7255
Normal (n = 245)	99.7255
Normal (n = 245)	99.7255
Normal (n = 245)	0
Normal (n = 245)	2.637
Normal (n = 245)	0
Normal (n = 245)	0
Normal (n = 245)	0
Normal (n = 245)	0
Normal (n = 245)	0
Normal (n = 245)	0
Normal (n = 245)	0
Normal (n = 245)	0
Normal (n = 245)	0
Normal (n = 245)	0
Normal (n = 245)	0.0254
Normal (n = 245)	0
Normal (n = 245)	0
Normal (n = 245)	0
Normal (n = 245)	0.1193
Normal (n = 245)	0
Normal (n = 245)	0
Normal (n = 245)	0
Normal (n = 245)	0
Normal (n = 245)	0
Normal (n = 245)	0
Normal (n = 245)	0
Normal (n = 245)	0
Normal (n = 245)	0
Normal (n = 245)	0
Normal (n = 245)	4.7874
Normal (n = 245)	0
Normal (n = 245)	0
Normal (n = 245)	0
Normal (n = 245)	0
Normal (n = 245)	0
Normal (n = 245)	0
Normal (n = 245)	0
Normal (n = 245)	0
Normal (n = 245)	1.7546
Normal (n = 245)	0
Normal (n = 245)	0
Normal (n = 245)	0
Normal (n = 245)	0
Normal (n = 245)	0
Normal (n = 245)	0
Normal (n = 245)	0
Normal (n = 245)	0
Normal (n = 245)	0
Normal (n = 245)	3.2825
Normal (n = 245)	0
Normal (n = 245)	0
Normal (n = 245)	0
Normal (n = 245)	0
Normal (n = 245)	0
Normal (n = 245)	0
Normal (n = 245)	0
Normal (n = 245)	0
Normal (n = 245)	0
Normal (n = 245)	0
Normal (n = 245)	0
Normal (n = 245)	0
Normal (n = 245)	0
Normal (n = 245)	0
Normal (n = 245)	0
Normal (n = 245)	0
Normal (n = 245)	0
Normal (n = 245)	0
Normal (n = 245)	0
Normal (n = 245)	0
Normal (n = 245)	0
Abnormal (n = 22)	11.6463
Abnormal (n = 22)	0
Abnormal (n = 22)	4.1995
Abnormal (n = 22)	5.0394
Abnormal (n = 22)	0
Abnormal (n = 22)	0
Abnormal (n = 22)	0
Abnormal (n = 22)	0
Abnormal (n = 22)	0
Abnormal (n = 22)	40.1309
Abnormal (n = 22)	51.5185
Abnormal (n = 22)	87.6671
Abnormal (n = 22)	0
Abnormal (n = 22)	33.2442
Abnormal (n = 22)	0.0237206
Abnormal (n = 22)	0
Abnormal (n = 22)	0
Abnormal (n = 22)	0
Abnormal (n = 22)	0
Abnormal (n = 22)	0
Abnormal (n = 22)	24.2008
Abnormal (n = 22)	24.2008

## Sheet: trial1-pulse
Staff findings	Risk rate from device
Normal (n = 201)	0
Normal (n = 201)	0
Normal (n = 201)	0
Normal (n = 201)	0
Normal (n = 201)	0
Normal (n = 201)	0
Normal (n = 201)	0
Normal (n = 201)	0
Normal (n = 201)	0
Normal (n = 201)	0
Normal (n = 201)	0
Normal (n = 201)	0
Normal (n = 201)	0
Normal (n = 201)	0
Normal (n = 201)	0
Normal (n = 201)	0
Normal (n = 201)	0
Normal (n = 201)	0
Normal (n = 201)	0
Normal (n = 201)	0
Normal (n = 201)	0
Normal (n = 201)	0
Normal (n = 201)	0
Normal (n = 201)	0
Normal (n = 201)	0
Normal (n = 201)	0
Normal (n = 201)	0
Normal (n = 201)	0
Normal (n = 201)	0
Normal (n = 201)	0
Normal (n = 201)	0
Normal (n = 201)	0
Normal (n = 201)	0
Normal (n = 201)	0
Normal (n = 201)	0
Normal (n = 201)	0
Normal (n = 201)	0
Normal (n = 201)	0
Normal (n = 201)	0
Normal (n = 201)	0
Normal (n = 201)	0
Normal (n = 201)	0
Normal (n = 201)	0
Normal (n = 201)	0
Normal (n = 201)	33.3333
Normal (n = 201)	0
Normal (n = 201)	0
Normal (n = 201)	0
Normal (n = 201)	0
Normal (n = 201)	0
Normal (n = 201)	0
Normal (n = 201)	0
Normal (n = 201)	0
Normal (n = 201)	0
Normal (n = 201)	0
Normal (n = 201)	0
Normal (n = 201)	0
Normal (n = 201)	0
Normal (n = 201)	0
Normal (n = 201)	0
Normal (n = 201)	0
Normal (n = 201)	0
Normal (n = 201)	0
Normal (n = 201)	0
Normal (n = 201)	0
Normal (n = 201)	0
Normal (n = 201)	0
Normal (n = 201)	0
Normal (n = 201)	0
Normal (n = 201)	0
Normal (n = 201)	0
Normal (n = 201)	0
Normal (n = 201)	0
Normal (n = 201)	0
Normal (n = 201)	0
Normal (n = 201)	0
Normal (n = 201)	0
Normal (n = 201)	0
Normal (n = 201)	0
Normal (n = 201)	0
Normal (n = 201)	0
Normal (n = 201)	0
Normal (n = 201)	0
Normal (n = 201)	0
Normal (n = 201)	0
Normal (n = 201)	0
Normal (n = 201)	20
Normal (n = 201)	40
Normal (n = 201)	85.7143
Normal (n = 201)	100
Normal (n = 201)	42.8571
Normal (n = 201)	80
Normal (n = 201)	100
Normal (n = 201)	0
Normal (n = 201)	0
Normal (n = 201)	0
Normal (n = 201)	0
Normal (n = 201)	0
Normal (n = 201)	0
Normal (n = 201)	0
Normal (n = 201)	0
Normal (n = 201)	0
Normal (n = 201)	0
Normal (n = 201)	0
Normal (n = 201)	0
Normal (n = 201)	0
Normal (n = 201)	0
Normal (n = 201)	0
Normal (n = 201)	0
Normal (n = 201)	0
Normal (n = 201)	0
Normal (n = 201)	0
Normal (n = 201)	0
Normal (n = 201)	0
Normal (n = 201)	0
Normal (n = 201)	0
Normal (n = 201)	0
Normal (n = 201)	0
Normal (n = 201)	0
Normal (n = 201)	0
Normal (n = 201)	0
Normal (n = 201)	0
Normal (n = 201)	0
Normal (n = 201)	0
Normal (n = 201)	0
Normal (n = 201)	0
Normal (n = 201)	0
Normal (n = 201)	100
Normal (n = 201)	0
Normal (n = 201)	0
Normal (n = 201)	0
Normal (n = 201)	0
Normal (n = 201)	16.6667
Normal (n = 201)	0
Normal (n = 201)	0
Normal (n = 201)	0
Normal (n = 201)	0
Normal (n = 201)	0
Normal (n = 201)	0
Normal (n = 201)	0
Normal (n = 201)	0
Normal (n = 201)	0
Normal (n = 201)	0
Normal (n = 201)	0
Normal (n = 201)	0
Normal (n = 201)	0
Normal (n = 201)	0
Normal (n = 201)	0
Normal (n = 201)	0
Normal (n = 201)	0
Normal (n = 201)	0
Normal (n = 201)	0
Normal (n = 201)	0
Normal (n = 201)	0
Normal (n = 201)	0
Normal (n = 201)	0
Normal (n = 201)	0
Normal (n = 201)	0
Normal (n = 201)	0
Normal (n = 201)	0
Normal (n = 201)	0
Normal (n = 201)	0
Normal (n = 201)	0
Normal (n = 201)	0
Normal (n = 201)	0
Normal (n = 201)	0
Normal (n = 201)	0
Normal (n = 201)	0
Normal (n = 201)	0
Normal (n = 201)	0
Normal (n = 201)	0
Normal (n = 201)	0
Normal (n = 201)	0
Normal (n = 201)	0
Normal (n = 201)	0
Normal (n = 201)	0
Normal (n = 201)	0
Normal (n = 201)	0
Normal (n = 201)	0
Normal (n = 201)	0
Normal (n = 201)	0
Normal (n = 201)	0
Normal (n = 201)	0
Normal (n = 201)	0
Normal (n = 201)	0
Normal (n = 201)	0
Normal (n = 201)	0
Normal (n = 201)	0
Normal (n = 201)	0
Normal (n = 201)	0
Normal (n = 201)	0
Normal (n = 201)	33.3333
Normal (n = 201)	0
Normal (n = 201)	0
Normal (n = 201)	0
Normal (n = 201)	0
Normal (n = 201)	0
Normal (n = 201)	0
Normal (n = 201)	0
Normal (n = 201)	0
Normal (n = 201)	0
Abnormal (n = 20)	75
Abnormal (n = 20)	62.5
Abnormal (n = 20)	50
Abnormal (n = 20)	42.8571
Abnormal (n = 20)	100
Abnormal (n = 20)	100
Abnormal (n = 20)	16.667
Abnormal (n = 20)	100
Abnormal (n = 20)	100
Abnormal (n = 20)	100
Abnormal (n = 20)	100
Abnormal (n = 20)	100
Abnormal (n = 20)	85.7143
Abnormal (n = 20)	33.3333
Abnormal (n = 20)	85.7143
Abnormal (n = 20)	100
Abnormal (n = 20)	100
Abnormal (n = 20)	85.7143
Abnormal (n = 20)	100
Abnormal (n = 20)	85.7143

## Sheet: trial1-color
Staff findings	Risk rate from device
Normal (n = 246)	0
Normal (n = 246)	0
Normal (n = 246)	0
Normal (n = 246)	0
Normal (n = 246)	0
Normal (n = 246)	0.0094
Normal (n = 246)	0.0094
Normal (n = 246)	0.0094
Normal (n = 246)	0.0094
Normal (n = 246)	0.0094
Normal (n = 246)	0.0094
Normal (n = 246)	0.0094
Normal (n = 246)	0.0094
Normal (n = 246)	0
Normal (n = 246)	0
Normal (n = 246)	0
Normal (n = 246)	0
Normal (n = 246)	0
Normal (n = 246)	0.0001
Normal (n = 246)	0.0001
Normal (n = 246)	0.0001
Normal (n = 246)	0.0001
Normal (n = 246)	0.0001
Normal (n = 246)	0.0001
Normal (n = 246)	0.210625
Normal (n = 246)	0.210625
Normal (n = 246)	0
Normal (n = 246)	14.5011
Normal (n = 246)	14.5011
Normal (n = 246)	14.5011
Normal (n = 246)	14.5011
Normal (n = 246)	99.4273
Normal (n = 246)	99.4273
Normal (n = 246)	99.4273
Normal (n = 246)	99.4273
Normal (n = 246)	99.4273
Normal (n = 246)	99.4273
Normal (n = 246)	98.8244
Normal (n = 246)	98.8244
Normal (n = 246)	0
Normal (n = 246)	0
Normal (n = 246)	0.29071
Normal (n = 246)	0.29071
Normal (n = 246)	0
Normal (n = 246)	44.6664
Normal (n = 246)	44.6664
Normal (n = 246)	100
Normal (n = 246)	0
Normal (n = 246)	0.0004
Normal (n = 246)	0.0004
Normal (n = 246)	13.1652
Normal (n = 246)	41.4077
Normal (n = 246)	41.4077
Normal (n = 246)	41.4077
Normal (n = 246)	41.4077
Normal (n = 246)	41.4077
Normal (n = 246)	0
Normal (n = 246)	100
Normal (n = 246)	100
Normal (n = 246)	100
Normal (n = 246)	100
Normal (n = 246)	100
Normal (n = 246)	100
Normal (n = 246)	100
Normal (n = 246)	100
Normal (n = 246)	100
Normal (n = 246)	100
Normal (n = 246)	100
Normal (n = 246)	100
Normal (n = 246)	0
Normal (n = 246)	0.0017
Normal (n = 246)	0.002
Normal (n = 246)	0.002
Normal (n = 246)	0.227301
Normal (n = 246)	0.227301
Normal (n = 246)	1.2868
Normal (n = 246)	0
Normal (n = 246)	0
Normal (n = 246)	0
Normal (n = 246)	0
Normal (n = 246)	0
Normal (n = 246)	0
Normal (n = 246)	0
Normal (n = 246)	0
Normal (n = 246)	0
Normal (n = 246)	0
Normal (n = 246)	0
Normal (n = 246)	0
Normal (n = 246)	0
Normal (n = 246)	0
Normal (n = 246)	0.0078
Normal (n = 246)	0.0078
Normal (n = 246)	0.0078
Normal (n = 246)	0.0078
Normal (n = 246)	0.0353741
Normal (n = 246)	0.0353741
Normal (n = 246)	0.0353741
Normal (n = 246)	0.0353741
Normal (n = 246)	100
Normal (n = 246)	100
Normal (n = 246)	100
Normal (n = 246)	100
Normal (n = 246)	0
Normal (n = 246)	10.6038
Normal (n = 246)	10.6038
Normal (n = 246)	10.6038
Normal (n = 246)	10.6038
Normal (n = 246)	10.6038
Normal (n = 246)	43.5499
Normal (n = 246)	43.5499
Normal (n = 246)	73.3409
Normal (n = 246)	100
Normal (n = 246)	56.6466
Normal (n = 246)	58.7902
Normal (n = 246)	0
Normal (n = 246)	18.6916
Normal (n = 246)	100
Normal (n = 246)	100
Normal (n = 246)	100
Normal (n = 246)	100
Normal (n = 246)	100
Normal (n = 246)	99.9923
Normal (n = 246)	99.5088
Normal (n = 246)	0
Normal (n = 246)	0.291363
Normal (n = 246)	0.291363
Normal (n = 246)	49.8236
Normal (n = 246)	49.8236
Normal (n = 246)	49.8236
Normal (n = 246)	49.8236
Normal (n = 246)	49.8236
Normal (n = 246)	49.8236
Normal (n = 246)	0
Normal (n = 246)	0
Normal (n = 246)	0
Normal (n = 246)	0
Normal (n = 246)	0
Normal (n = 246)	0
Normal (n = 246)	0
Normal (n = 246)	0
Normal (n = 246)	0
Normal (n = 246)	0
Normal (n = 246)	99.185
Normal (n = 246)	0
Normal (n = 246)	0
Normal (n = 246)	0
Normal (n = 246)	0
Normal (n = 246)	0
Normal (n = 246)	0
Normal (n = 246)	0
Normal (n = 246)	0
Normal (n = 246)	0
Normal (n = 246)	0
Normal (n = 246)	0
Normal (n = 246)	0.0002
Normal (n = 246)	0.0099
Normal (n = 246)	5.30783
Normal (n = 246)	26.4566
Normal (n = 246)	26.4566
Normal (n = 246)	26.4566
Normal (n = 246)	26.4566
Normal (n = 246)	56.1955
Normal (n = 246)	56.1955
Normal (n = 246)	56.1955
Normal (n = 246)	100
Normal (n = 246)	100
Normal (n = 246)	99.9994
Normal (n = 246)	99.9993
Normal (n = 246)	100
Normal (n = 246)	0.420042
Normal (n = 246)	0.420042
Normal (n = 246)	0.420042
Normal (n = 246)	0.420042
Normal (n = 246)	0.420042
Normal (n = 246)	0.420042
Normal (n = 246)	0.420042
Normal (n = 246)	0.420042
Normal (n = 246)	0.420042
Normal (n = 246)	0
Normal (n = 246)	0
Normal (n = 246)	15.6347
Normal (n = 246)	15.6347
Normal (n = 246)	15.6347
Normal (n = 246)	16.2794
Normal (n = 246)	16.2794
Normal (n = 246)	16.2794
Normal (n = 246)	32.5511
Normal (n = 246)	87.7179
Normal (n = 246)	0
Normal (n = 246)	0
Normal (n = 246)	0
Normal (n = 246)	0
Normal (n = 246)	1.985
Normal (n = 246)	1.985
Normal (n = 246)	33.9818
Normal (n = 246)	0
Normal (n = 246)	42.1783
Normal (n = 246)	42.1783
Normal (n = 246)	42.1783
Normal (n = 246)	42.1783
Normal (n = 246)	100
Normal (n = 246)	6.2009
Normal (n = 246)	25.7605
Normal (n = 246)	25.7605
Normal (n = 246)	99.912
Normal (n = 246)	99.912
Normal (n = 246)	99.912
Normal (n = 246)	99.912
Normal (n = 246)	99.912
Normal (n = 246)	99.9119
Normal (n = 246)	99.9119
Normal (n = 246)	99.9119
Normal (n = 246)	99.9119
Normal (n = 246)	99.9119
Normal (n = 246)	0.1463
Normal (n = 246)	0.1463
Normal (n = 246)	0.1463
Normal (n = 246)	0.1463
Normal (n = 246)	0.1463
Normal (n = 246)	0.1463
Normal (n = 246)	0.1463
Normal (n = 246)	0.1463
Normal (n = 246)	4.9985
Normal (n = 246)	4.9985
Normal (n = 246)	100
Normal (n = 246)	100
Normal (n = 246)	100
Normal (n = 246)	0
Normal (n = 246)	4.6159
Normal (n = 246)	4.6159
Normal (n = 246)	4.6159
Normal (n = 246)	4.6159
Normal (n = 246)	4.6159
Normal (n = 246)	4.6159
Normal (n = 246)	9.0829
Normal (n = 246)	9.0829
Normal (n = 246)	9.0829
Normal (n = 246)	0
Normal (n = 246)	0
Normal (n = 246)	0
Normal (n = 246)	0.0642
Normal (n = 246)	0.0642
Normal (n = 246)	0.1363
Normal (n = 246)	0.1363
Normal (n = 246)	0.1363
Normal (n = 246)	0.1363
Abnormal (n = 23)	3.1931
Abnormal (n = 23)	0
Abnormal (n = 23)	0.0579724
Abnormal (n = 23)	0.0579724
Abnormal (n = 23)	0.0579724
Abnormal (n = 23)	0.0579724
Abnormal (n = 23)	0.0579724
Abnormal (n = 23)	0.0579724
Abnormal (n = 23)	0.0579724
Abnormal (n = 23)	0.0579724
Abnormal (n = 23)	3.90848
Abnormal (n = 23)	3.90848
Abnormal (n = 23)	0
Abnormal (n = 23)	0
Abnormal (n = 23)	0.21829
Abnormal (n = 23)	1.59001
Abnormal (n = 23)	94.7805
Abnormal (n = 23)	94.7805
Abnormal (n = 23)	94.7805
Abnormal (n = 23)	94.7805
Abnormal (n = 23)	94.7805
Abnormal (n = 23)	94.7805
Abnormal (n = 23)	94.7805

## Sheet: trial2-tempurature
Staff findings	Risk rate from device
Normal (n = 451)	0
Normal (n = 451)	1.05e-06
Normal (n = 451)	0.975801
Normal (n = 451)	2.3e-30
Normal (n = 451)	0
Normal (n = 451)	1.5e-07
Normal (n = 451)	6.44e-10
Normal (n = 451)	0
Normal (n = 451)	1.75e-06
Normal (n = 451)	0
Normal (n = 451)	0.114818
Normal (n = 451)	6.61e-08
Normal (n = 451)	1.74e-08
Normal (n = 451)	3.13e-15
Normal (n = 451)	0
Normal (n = 451)	0
Normal (n = 451)	0.67491
Normal (n = 451)	1.21e-15
Normal (n = 451)	0
Normal (n = 451)	1.48e-07
Normal (n = 451)	1.82e-11
Normal (n = 451)	2.03e-09
Normal (n = 451)	0
Normal (n = 451)	6.31e-08
Normal (n = 451)	7.11e-21
Normal (n = 451)	0
Normal (n = 451)	0
Normal (n = 451)	0.0135744
Normal (n = 451)	0
Normal (n = 451)	2.53e-08
Normal (n = 451)	4.2e-05
Normal (n = 451)	2.76e-17
Normal (n = 451)	0
Normal (n = 451)	3.63e-13
Normal (n = 451)	1.6e-15
Normal (n = 451)	1.66e-43
Normal (n = 451)	0.574013
Normal (n = 451)	1.49e-35
Normal (n = 451)	0
Normal (n = 451)	2.37e-15
Normal (n = 451)	0
Normal (n = 451)	0
Normal (n = 451)	1.35e-59
Normal (n = 451)	42.2125
Normal (n = 451)	100
Normal (n = 451)	100
Normal (n = 451)	100
Normal (n = 451)	99.9905
Normal (n = 451)	0
Normal (n = 451)	1.56e-13
Normal (n = 451)	0
Normal (n = 451)	0
Normal (n = 451)	4.10427
Normal (n = 451)	9.64e-37
Normal (n = 451)	0
Normal (n = 451)	0.582454
Normal (n = 451)	95.2867
Normal (n = 451)	0.00794
Normal (n = 451)	9.79649
Normal (n = 451)	0.311516
Normal (n = 451)	0
Normal (n = 451)	0
Normal (n = 451)	0.0023357
Normal (n = 451)	0.488922
Normal (n = 451)	6.35019
Normal (n = 451)	100
Normal (n = 451)	99.9852
Normal (n = 451)	0
Normal (n = 451)	0
Normal (n = 451)	6.49e-75
Normal (n = 451)	1.39e-15
Normal (n = 451)	6.61e-11
Normal (n = 451)	2.07e-12
Normal (n = 451)	100
Normal (n = 451)	0
Normal (n = 451)	0
Normal (n = 451)	2.23e-14
Normal (n = 451)	0
Normal (n = 451)	8.94e-13
Normal (n = 451)	2.53e-30
Normal (n = 451)	3.98e-07
Normal (n = 451)	2.08e-06
Normal (n = 451)	0
Normal (n = 451)	0
Normal (n = 451)	0
Normal (n = 451)	0
Normal (n = 451)	0
Normal (n = 451)	0
Normal (n = 451)	13.0946
Normal (n = 451)	0
Normal (n = 451)	0
Normal (n = 451)	0.000124
Normal (n = 451)	0.00052
Normal (n = 451)	0.851416
Normal (n = 451)	6.66e-05
Normal (n = 451)	7.01e-08
Normal (n = 451)	0.424057
Normal (n = 451)	0
Normal (n = 451)	0.198027
Normal (n = 451)	3.73e-07
Normal (n = 451)	6.10711
Normal (n = 451)	2.61e-20
Normal (n = 451)	1.66e-20
Normal (n = 451)	0
Normal (n = 451)	0
Normal (n = 451)	2.49e-10
Normal (n = 451)	4.72458
Normal (n = 451)	4.08588
Normal (n = 451)	0.0001
Normal (n = 451)	0
Normal (n = 451)	16.5794
Normal (n = 451)	100
Normal (n = 451)	0
Normal (n = 451)	100
Normal (n = 451)	77.4892
Normal (n = 451)	0.00019
Normal (n = 451)	5.13277
Normal (n = 451)	0
Normal (n = 451)	0.00239
Normal (n = 451)	1.59e-07
Normal (n = 451)	0
Normal (n = 451)	17.5828
Normal (n = 451)	1.83e-20
Normal (n = 451)	89.0148
Normal (n = 451)	89.0387
Normal (n = 451)	88.8438
Normal (n = 451)	88.8438
Normal (n = 451)	96.6933
Normal (n = 451)	96.6349
Normal (n = 451)	96.6351
Normal (n = 451)	99.8683
Normal (n = 451)	99.8681
Normal (n = 451)	98.2338
Normal (n = 451)	98.2338
Normal (n = 451)	0.615749
Normal (n = 451)	0.0119737
Normal (n = 451)	0.304248
Normal (n = 451)	1.84e-18
Normal (n = 451)	0
Normal (n = 451)	0
Normal (n = 451)	0
Normal (n = 451)	0
Normal (n = 451)	100
Normal (n = 451)	2.07e-07
Normal (n = 451)	0.00398
Normal (n = 451)	8.23e-15
Normal (n = 451)	0
Normal (n = 451)	0
Normal (n = 451)	1.65e-90
Normal (n = 451)	0
Normal (n = 451)	6.93e-21
Normal (n = 451)	8.38e-10
Normal (n = 451)	5.96e-09
Normal (n = 451)	4.35e-13
Normal (n = 451)	0
Normal (n = 451)	0.0936668
Normal (n = 451)	0
Normal (n = 451)	2.74e-14
Normal (n = 451)	0.00457
Normal (n = 451)	0
Normal (n = 451)	0.00076
Normal (n = 451)	0
Normal (n = 451)	2.3e-06
Normal (n = 451)	0
Normal (n = 451)	4.78e-08
Normal (n = 451)	0
Normal (n = 451)	0.574698
Normal (n = 451)	0.00856
Normal (n = 451)	7.53e-39
Normal (n = 451)	19.6867
Normal (n = 451)	0.808399
Normal (n = 451)	0
Normal (n = 451)	0
Normal (n = 451)	0
Normal (n = 451)	0.0143986
Normal (n = 451)	6.67e-16
Normal (n = 451)	0
Normal (n = 451)	0
Normal (n = 451)	24.2773
Normal (n = 451)	0
Normal (n = 451)	4.93e-18
Normal (n = 451)	0
Normal (n = 451)	0.00497
Normal (n = 451)	0
Normal (n = 451)	0.00028
Normal (n = 451)	0
Normal (n = 451)	0
Normal (n = 451)	0
Normal (n = 451)	0.00721
Normal (n = 451)	0
Normal (n = 451)	1.63288
Normal (n = 451)	0
Normal (n = 451)	0
Normal (n = 451)	2.19312
Normal (n = 451)	0.0201364
Normal (n = 451)	6.21e-11
Normal (n = 451)	7.19e-31
Normal (n = 451)	2.34e-08
Normal (n = 451)	0.448463
Normal (n = 451)	0.556039
Normal (n = 451)	0.354879
Normal (n = 451)	5.33e-06
Normal (n = 451)	0
Normal (n = 451)	1.51e-21
Normal (n = 451)	1.22e-08
Normal (n = 451)	5.51e-07
Normal (n = 451)	0
Normal (n = 451)	0
Normal (n = 451)	0
Normal (n = 451)	0
Normal (n = 451)	0.00142
Normal (n = 451)	0.0218192
Normal (n = 451)	0.00015
Normal (n = 451)	7.98154
Normal (n = 451)	1.43e-12
Normal (n = 451)	1.69e-05
Normal (n = 451)	7.3e-05
Normal (n = 451)	1.97e-10
Normal (n = 451)	8.36e-17
Normal (n = 451)	0
Normal (n = 451)	0.113657
Normal (n = 451)	0
Normal (n = 451)	7.92e-38
Normal (n = 451)	0
Normal (n = 451)	1.67e-35
Normal (n = 451)	0
Normal (n = 451)	4.7e-07
Normal (n = 451)	7.15e-07
Normal (n = 451)	0
Normal (n = 451)	6.96e-08
Normal (n = 451)	2.03e-06
Normal (n = 451)	0
Normal (n = 451)	93.9795
Normal (n = 451)	0.00724
Normal (n = 451)	0
Normal (n = 451)	4.25281
Normal (n = 451)	5.27e-11
Normal (n = 451)	0.0206257
Normal (n = 451)	0
Normal (n = 451)	0
Normal (n = 451)	6.18511
Normal (n = 451)	0
Normal (n = 451)	2.61e-29
Normal (n = 451)	0.000292
Normal (n = 451)	96.7532
Normal (n = 451)	96.7532
Normal (n = 451)	83.0468
Normal (n = 451)	83.0484
Normal (n = 451)	67.0383
Normal (n = 451)	67.0111
Normal (n = 451)	100
Normal (n = 451)	100
Normal (n = 451)	99.9995
Normal (n = 451)	99.9991
Normal (n = 451)	100
Normal (n = 451)	99.997
Normal (n = 451)	99.9857
Normal (n = 451)	99.9857
Normal (n = 451)	1.4e-33
Normal (n = 451)	1.38e-18
Normal (n = 451)	0
Normal (n = 451)	0
Normal (n = 451)	1.17e-09
Normal (n = 451)	0.00226
Normal (n = 451)	0
Normal (n = 451)	0
Normal (n = 451)	56.0817
Normal (n = 451)	3.7e-12
Normal (n = 451)	0
Normal (n = 451)	1.56e-35
Normal (n = 451)	0
Normal (n = 451)	41.0876
Normal (n = 451)	9.32e-36
Normal (n = 451)	0
Normal (n = 451)	6.25e-20
Normal (n = 451)	0
Normal (n = 451)	5.33804
Normal (n = 451)	0
Normal (n = 451)	0
Normal (n = 451)	0
Normal (n = 451)	4.73e-34
Normal (n = 451)	0
Normal (n = 451)	0
Normal (n = 451)	1.01e-06
Normal (n = 451)	12.8039
Normal (n = 451)	0
Normal (n = 451)	7.84605
Normal (n = 451)	0
Normal (n = 451)	0
Normal (n = 451)	0
Normal (n = 451)	3.79e-05
Normal (n = 451)	7.04e-31
Normal (n = 451)	5.69e-10
Normal (n = 451)	1.07e-07
Normal (n = 451)	0.0467099
Normal (n = 451)	100
Normal (n = 451)	97.8196
Normal (n = 451)	99.9996
Normal (n = 451)	99.8584
Normal (n = 451)	0
Normal (n = 451)	0
Normal (n = 451)	0
Normal (n = 451)	2.47e-05
Normal (n = 451)	0.670721
Normal (n = 451)	8.19e-06
Normal (n = 451)	0
Normal (n = 451)	0.000747
Normal (n = 451)	0
Normal (n = 451)	0
Normal (n = 451)	0.00447
Normal (n = 451)	0
Normal (n = 451)	0
Normal (n = 451)	8.14e-07
Normal (n = 451)	9.23e-40
Normal (n = 451)	8.49e-25
Normal (n = 451)	0
Normal (n = 451)	0
Normal (n = 451)	3.63e-11
Normal (n = 451)	2.87e-39
Normal (n = 451)	9.03e-09
Normal (n = 451)	0
Normal (n = 451)	3.95e-42
Normal (n = 451)	0
Normal (n = 451)	0
Normal (n = 451)	0
Normal (n = 451)	17.2144
Normal (n = 451)	0
Normal (n = 451)	1.27731
Normal (n = 451)	1.09e-35
Normal (n = 451)	0
Normal (n = 451)	1.00045
Normal (n = 451)	0.00208
Normal (n = 451)	0
Normal (n = 451)	0.0322759
Normal (n = 451)	0
Normal (n = 451)	0
Normal (n = 451)	0
Normal (n = 451)	0
Normal (n = 451)	31.6892
Normal (n = 451)	0
Normal (n = 451)	0
Normal (n = 451)	0
Normal (n = 451)	0
Normal (n = 451)	0
Normal (n = 451)	0
Normal (n = 451)	0
Normal (n = 451)	0
Normal (n = 451)	1.41e-05
Normal (n = 451)	1.1714
Normal (n = 451)	4.08e-68
Normal (n = 451)	99.0994
Normal (n = 451)	99.9676
Normal (n = 451)	99.9588
Normal (n = 451)	99.9345
Normal (n = 451)	99.7835
Normal (n = 451)	1e-13
Normal (n = 451)	0
Normal (n = 451)	3.27e-05
Normal (n = 451)	0
Normal (n = 451)	6.8e-40
Normal (n = 451)	1.2e-06
Normal (n = 451)	1.49e-13
Normal (n = 451)	0
Normal (n = 451)	4.6e-09
Normal (n = 451)	7.26e-13
Normal (n = 451)	0
Normal (n = 451)	0
Normal (n = 451)	98.6996
Normal (n = 451)	0
Normal (n = 451)	0
Normal (n = 451)	0
Normal (n = 451)	0
Normal (n = 451)	0
Normal (n = 451)	0.00018
Normal (n = 451)	6.55282
Normal (n = 451)	0.00126
Normal (n = 451)	4.06349
Normal (n = 451)	1.78e-09
Normal (n = 451)	100
Normal (n = 451)	100
Normal (n = 451)	1.74e-05
Normal (n = 451)	0.0379466
Normal (n = 451)	0
Normal (n = 451)	6.63e-27
Normal (n = 451)	0
Normal (n = 451)	0.00215
Normal (n = 451)	99.8968
Normal (n = 451)	100
Normal (n = 451)	1.76e-10
Normal (n = 451)	99.9364
Normal (n = 451)	77.6931
Normal (n = 451)	77.6931
Normal (n = 451)	100
Normal (n = 451)	0
Normal (n = 451)	0.0002824
Normal (n = 451)	1.52e-16
Normal (n = 451)	4.53e-26
Normal (n = 451)	5.55e-13
Normal (n = 451)	2.13e-31
Normal (n = 451)	0
Normal (n = 451)	0
Normal (n = 451)	6.14e-10
Normal (n = 451)	0
Normal (n = 451)	0
Normal (n = 451)	0
Normal (n = 451)	2.74e-30
Normal (n = 451)	8.48e-06
Normal (n = 451)	0
Normal (n = 451)	0
Normal (n = 451)	0
Normal (n = 451)	0
Normal (n = 451)	0
Normal (n = 451)	0
Normal (n = 451)	0
Normal (n = 451)	0
Normal (n = 451)	0
Normal (n = 451)	0
Normal (n = 451)	0
Normal (n = 451)	0
Normal (n = 451)	0.0892638
Normal (n = 451)	0
Normal (n = 451)	1.79e-24
Normal (n = 451)	6.55e-22
Normal (n = 451)	0
Normal (n = 451)	0
Normal (n = 451)	0
Normal (n = 451)	3.19e-32
Normal (n = 451)	3.04e-13
Normal (n = 451)	5.07e-11
Normal (n = 451)	0
Normal (n = 451)	0
Normal (n = 451)	2.8e-09
Normal (n = 451)	0.020932
Normal (n = 451)	9.07071
Normal (n = 451)	1.79e-08
Normal (n = 451)	2.73e-65
Normal (n = 451)	0
Normal (n = 451)	3.36e-30
Normal (n = 451)	7.66e-05
Normal (n = 451)	0.00217
Normal (n = 451)	5.19e-40
Normal (n = 451)	0
Normal (n = 451)	0.000605
Normal (n = 451)	0.802337
Normal (n = 451)	7.65e-16
Normal (n = 451)	0.010581
Normal (n = 451)	10.0775
Normal (n = 451)	1.93e-38
Normal (n = 451)	0.817811
Normal (n = 451)	0
Normal (n = 451)	1.24e-20
Close look (n = 13)	1.02e-14
Close look (n = 13)	12.0991
Close look (n = 13)	0
Close look (n = 13)	0
Close look (n = 13)	0.0022
Close look (n = 13)	0
Close look (n = 13)	5.04e-14
Close look (n = 13)	3.77e-24
Close look (n = 13)	0
Close look (n = 13)	0
Close look (n = 13)	1.15e-07
Close look (n = 13)	100
Close look (n = 13)	100
Abnormal (n = 13)	100
Abnormal (n = 13)	0.0136993
Abnormal (n = 13)	84.0596
Abnormal (n = 13)	63.5651
Abnormal (n = 13)	99.9999
Abnormal (n = 13)	100
Abnormal (n = 13)	74.9752
Abnormal (n = 13)	83.1252
Abnormal (n = 13)	100
Abnormal (n = 13)	99.8096
Abnormal (n = 13)	95.2155
Abnormal (n = 13)	100
Abnormal (n = 13)	100

## Sheet: trial2-pulse
Staff findings	Risk rate from device
Normal (n = 500)	80
Normal (n = 500)	9.09091
Normal (n = 500)	0
Normal (n = 500)	0
Normal (n = 500)	0
Normal (n = 500)	0
Normal (n = 500)	0
Normal (n = 500)	0
Normal (n = 500)	26.6667
Normal (n = 500)	0
Normal (n = 500)	0
Normal (n = 500)	0
Normal (n = 500)	6.66667
Normal (n = 500)	42.8571
Normal (n = 500)	14.2857
Normal (n = 500)	15.3846
Normal (n = 500)	0
Normal (n = 500)	0
Normal (n = 500)	0
Normal (n = 500)	18.1818
Normal (n = 500)	0
Normal (n = 500)	20
Normal (n = 500)	76.9231
Normal (n = 500)	0
Normal (n = 500)	0
Normal (n = 500)	0
Normal (n = 500)	0
Normal (n = 500)	0
Normal (n = 500)	0
Normal (n = 500)	10
Normal (n = 500)	0
Normal (n = 500)	0
Normal (n = 500)	0
Normal (n = 500)	0
Normal (n = 500)	0
Normal (n = 500)	0
Normal (n = 500)	0
Normal (n = 500)	0
Normal (n = 500)	0
Normal (n = 500)	0
Normal (n = 500)	0
Normal (n = 500)	0
Normal (n = 500)	0
Normal (n = 500)	0
Normal (n = 500)	0
Normal (n = 500)	0
Normal (n = 500)	0
Normal (n = 500)	0
Normal (n = 500)	0
Normal (n = 500)	0
Normal (n = 500)	0
Normal (n = 500)	0
Normal (n = 500)	0
Normal (n = 500)	0
Normal (n = 500)	0
Normal (n = 500)	0
Normal (n = 500)	0
Normal (n = 500)	0
Normal (n = 500)	0
Normal (n = 500)	0
Normal (n = 500)	0
Normal (n = 500)	0
Normal (n = 500)	0
Normal (n = 500)	0
Normal (n = 500)	0
Normal (n = 500)	0
Normal (n = 500)	0
Normal (n = 500)	0
Normal (n = 500)	0
Normal (n = 500)	20
Normal (n = 500)	80
Normal (n = 500)	38.4615
Normal (n = 500)	11.1111
Normal (n = 500)	0
Normal (n = 500)	0
Normal (n = 500)	100
Normal (n = 500)	100
Normal (n = 500)	0
Normal (n = 500)	0
Normal (n = 500)	0
Normal (n = 500)	0
Normal (n = 500)	0
Normal (n = 500)	0
Normal (n = 500)	0
Normal (n = 500)	0
Normal (n = 500)	0
Normal (n = 500)	0
Normal (n = 500)	0
Normal (n = 500)	0
Normal (n = 500)	0
Normal (n = 500)	0
Normal (n = 500)	0
Normal (n = 500)	14.2857
Normal (n = 500)	7.14286
Normal (n = 500)	0
Normal (n = 500)	0
Normal (n = 500)	0
Normal (n = 500)	0
Normal (n = 500)	0
Normal (n = 500)	0
Normal (n = 500)	0
Normal (n = 500)	0
Normal (n = 500)	0
Normal (n = 500)	0
Normal (n = 500)	0
Normal (n = 500)	0
Normal (n = 500)	14.2857
Normal (n = 500)	37.5
Normal (n = 500)	0
Normal (n = 500)	0
Normal (n = 500)	0
Normal (n = 500)	7.14286
Normal (n = 500)	7.14286
Normal (n = 500)	25
Normal (n = 500)	0
Normal (n = 500)	0
Normal (n = 500)	0
Normal (n = 500)	0
Normal (n = 500)	0
Normal (n = 500)	60
Normal (n = 500)	93.3333
Normal (n = 500)	100
Normal (n = 500)	92.3077
Normal (n = 500)	92.8571
Normal (n = 500)	92.8571
Normal (n = 500)	100
Normal (n = 500)	28.5714
Normal (n = 500)	100
Normal (n = 500)	0
Normal (n = 500)	0
Normal (n = 500)	0
Normal (n = 500)	0
Normal (n = 500)	0
Normal (n = 500)	0
Normal (n = 500)	0
Normal (n = 500)	0
Normal (n = 500)	0
Normal (n = 500)	0
Normal (n = 500)	0
Normal (n = 500)	41.6667
Normal (n = 500)	18.1818
Normal (n = 500)	18.1818
Normal (n = 500)	0
Normal (n = 500)	0
Normal (n = 500)	26.6667
Normal (n = 500)	8.33333
Normal (n = 500)	6.66667
Normal (n = 500)	0
Normal (n = 500)	78.5714
Normal (n = 500)	10
Normal (n = 500)	7.14286
Normal (n = 500)	0
Normal (n = 500)	0
Normal (n = 500)	33.3333
Normal (n = 500)	66.6667
Normal (n = 500)	23.0769
Normal (n = 500)	30
Normal (n = 500)	50
Normal (n = 500)	85.7143
Normal (n = 500)	0
Normal (n = 500)	0
Normal (n = 500)	0
Normal (n = 500)	0
Normal (n = 500)	0
Normal (n = 500)	0
Normal (n = 500)	0
Normal (n = 500)	0
Normal (n = 500)	0
Normal (n = 500)	0
Normal (n = 500)	0
Normal (n = 500)	8.33333
Normal (n = 500)	0
Normal (n = 500)	30
Normal (n = 500)	0
Normal (n = 500)	0
Normal (n = 500)	0
Normal (n = 500)	0
Normal (n = 500)	0
Normal (n = 500)	0
Normal (n = 500)	0
Normal (n = 500)	0
Normal (n = 500)	0
Normal (n = 500)	0
Normal (n = 500)	0
Normal (n = 500)	0
Normal (n = 500)	0
Normal (n = 500)	0
Normal (n = 500)	0
Normal (n = 500)	0
Normal (n = 500)	0
Normal (n = 500)	0
Normal (n = 500)	0
Normal (n = 500)	50
Normal (n = 500)	0
Normal (n = 500)	0
Normal (n = 500)	0
Normal (n = 500)	0
Normal (n = 500)	0
Normal (n = 500)	0
Normal (n = 500)	0
Normal (n = 500)	0
Normal (n = 500)	0
Normal (n = 500)	0
Normal (n = 500)	0
Normal (n = 500)	0
Normal (n = 500)	0
Normal (n = 500)	0
Normal (n = 500)	0
Normal (n = 500)	0
Normal (n = 500)	22.2222
Normal (n = 500)	0
Normal (n = 500)	0
Normal (n = 500)	0
Normal (n = 500)	0
Normal (n = 500)	0
Normal (n = 500)	0
Normal (n = 500)	0
Normal (n = 500)	0
Normal (n = 500)	0
Normal (n = 500)	0
Normal (n = 500)	0
Normal (n = 500)	0
Normal (n = 500)	0
Normal (n = 500)	0
Normal (n = 500)	26.6667
Normal (n = 500)	53.8462
Normal (n = 500)	0
Normal (n = 500)	27.2727
Normal (n = 500)	7.14286
Normal (n = 500)	0
Normal (n = 500)	0
Normal (n = 500)	0
Normal (n = 500)	0
Normal (n = 500)	0
Normal (n = 500)	16.6667
Normal (n = 500)	0
Normal (n = 500)	0
Normal (n = 500)	0
Normal (n = 500)	0
Normal (n = 500)	0
Normal (n = 500)	0
Normal (n = 500)	0
Normal (n = 500)	0
Normal (n = 500)	0
Normal (n = 500)	0
Normal (n = 500)	0
Normal (n = 500)	0
Normal (n = 500)	0
Normal (n = 500)	16.6667
Normal (n = 500)	0
Normal (n = 500)	0
Normal (n = 500)	0
Normal (n = 500)	0
Normal (n = 500)	0
Normal (n = 500)	0
Normal (n = 500)	0
Normal (n = 500)	0
Normal (n = 500)	0
Normal (n = 500)	0
Normal (n = 500)	0
Normal (n = 500)	0
Normal (n = 500)	0
Normal (n = 500)	0
Normal (n = 500)	0
Normal (n = 500)	0
Normal (n = 500)	0
Normal (n = 500)	0
Normal (n = 500)	0
Normal (n = 500)	0
Normal (n = 500)	0
Normal (n = 500)	0
Normal (n = 500)	0
Normal (n = 500)	0
Normal (n = 500)	0
Normal (n = 500)	0
Normal (n = 500)	0
Normal (n = 500)	0
Normal (n = 500)	0
Normal (n = 500)	0
Normal (n = 500)	0
Normal (n = 500)	0
Normal (n = 500)	0
Normal (n = 500)	0
Normal (n = 500)	0
Normal (n = 500)	0
Normal (n = 500)	0
Normal (n = 500)	0
Normal (n = 500)	0
Normal (n = 500)	0
Normal (n = 500)	0
Normal (n = 500)	0
Normal (n = 500)	100
Normal (n = 500)	0
Normal (n = 500)	0
Normal (n = 500)	0
Normal (n = 500)	0
Normal (n = 500)	0
Normal (n = 500)	0
Normal (n = 500)	0
Normal (n = 500)	0
Normal (n = 500)	14.2857
Normal (n = 500)	0
Normal (n = 500)	0
Normal (n = 500)	0
Normal (n = 500)	0
Normal (n = 500)	0
Normal (n = 500)	0
Normal (n = 500)	0
Normal (n = 500)	0
Normal (n = 500)	0
Normal (n = 500)	0
Normal (n = 500)	0
Normal (n = 500)	0
Normal (n = 500)	0
Normal (n = 500)	0
Normal (n = 500)	0
Normal (n = 500)	0
Normal (n = 500)	0
Normal (n = 500)	0
Normal (n = 500)	0
Normal (n = 500)	0
Normal (n = 500)	0
Normal (n = 500)	0
Normal (n = 500)	0
Normal (n = 500)	0
Normal (n = 500)	0
Normal (n = 500)	0
Normal (n = 500)	0
Normal (n = 500)	0
Normal (n = 500)	0
Normal (n = 500)	0
Normal (n = 500)	0
Normal (n = 500)	0
Normal (n = 500)	0
Normal (n = 500)	0
Normal (n = 500)	0
Normal (n = 500)	0
Normal (n = 500)	0
Normal (n = 500)	0
Normal (n = 500)	0
Normal (n = 500)	0
Normal (n = 500)	0
Normal (n = 500)	0
Normal (n = 500)	0
Normal (n = 500)	0
Normal (n = 500)	0
Normal (n = 500)	0
Normal (n = 500)	0
Normal (n = 500)	0
Normal (n = 500)	0
Normal (n = 500)	0
Normal (n = 500)	0
Normal (n = 500)	0
Normal (n = 500)	0
Normal (n = 500)	0
Normal (n = 500)	0
Normal (n = 500)	0
Normal (n = 500)	0
Normal (n = 500)	0
Normal (n = 500)	0
Normal (n = 500)	0
Normal (n = 500)	0
Normal (n = 500)	0
Normal (n = 500)	0
Normal (n = 500)	0
Normal (n = 500)	0
Normal (n = 500)	0
Normal (n = 500)	0
Normal (n = 500)	0
Normal (n = 500)	0
Normal (n = 500)	0
Normal (n = 500)	0
Normal (n = 500)	0
Normal (n = 500)	0
Normal (n = 500)	0
Normal (n = 500)	0
Normal (n = 500)	0
Normal (n = 500)	0
Normal (n = 500)	0
Normal (n = 500)	0
Normal (n = 500)	0
Normal (n = 500)	0
Normal (n = 500)	0
Normal (n = 500)	0
Normal (n = 500)	0
Normal (n = 500)	0
Normal (n = 500)	0
Normal (n = 500)	0
Normal (n = 500)	0
Normal (n = 500)	0
Normal (n = 500)	0
Normal (n = 500)	0
Normal (n = 500)	0
Normal (n = 500)	0
Normal (n = 500)	0
Normal (n = 500)	0
Normal (n = 500)	0
Normal (n = 500)	0
Normal (n = 500)	0
Normal (n = 500)	0
Normal (n = 500)	0
Normal (n = 500)	0
Normal (n = 500)	0
Normal (n = 500)	0
Normal (n = 500)	0
Normal (n = 500)	0
Normal (n = 500)	0
Normal (n = 500)	0
Normal (n = 500)	0
Normal (n = 500)	0
Normal (n = 500)	50
Normal (n = 500)	0
Normal (n = 500)	0
Normal (n = 500)	0
Normal (n = 500)	0
Normal (n = 500)	0
Normal (n = 500)	0
Normal (n = 500)	0
Normal (n = 500)	0
Normal (n = 500)	0
Normal (n = 500)	0
Normal (n = 500)	0
Normal (n = 500)	0
Normal (n = 500)	0
Normal (n = 500)	0
Normal (n = 500)	0
Normal (n = 500)	0
Normal (n = 500)	0
Normal (n = 500)	0
Normal (n = 500)	0
Normal (n = 500)	0
Normal (n = 500)	0
Normal (n = 500)	0
Normal (n = 500)	0
Normal (n = 500)	0
Normal (n = 500)	0
Normal (n = 500)	0
Normal (n = 500)	0
Normal (n = 500)	0
Normal (n = 500)	11.1111
Normal (n = 500)	0
Normal (n = 500)	0
Normal (n = 500)	0
Normal (n = 500)	0
Normal (n = 500)	0
Normal (n = 500)	0
Normal (n = 500)	0
Normal (n = 500)	0
Normal (n = 500)	0
Normal (n = 500)	0
Normal (n = 500)	0
Normal (n = 500)	0
Normal (n = 500)	0
Normal (n = 500)	0
Normal (n = 500)	0
Normal (n = 500)	0
Normal (n = 500)	0
Normal (n = 500)	0
Normal (n = 500)	0
Normal (n = 500)	0
Normal (n = 500)	0
Normal (n = 500)	0
Normal (n = 500)	0
Normal (n = 500)	0
Normal (n = 500)	0
Normal (n = 500)	0
Normal (n = 500)	0
Normal (n = 500)	0
Normal (n = 500)	0
Normal (n = 500)	0
Normal (n = 500)	0
Normal (n = 500)	0
Normal (n = 500)	0
Normal (n = 500)	0
Normal (n = 500)	0
Normal (n = 500)	0
Normal (n = 500)	0
Normal (n = 500)	0
Normal (n = 500)	0
Normal (n = 500)	0
Normal (n = 500)	0
Normal (n = 500)	0
Normal (n = 500)	0
Normal (n = 500)	0
Normal (n = 500)	0
Normal (n = 500)	0
Normal (n = 500)	0
Normal (n = 500)	0
Normal (n = 500)	0
Normal (n = 500)	0
Normal (n = 500)	12.5
Normal (n = 500)	0
Normal (n = 500)	0
Normal (n = 500)	0
Normal (n = 500)	0
Normal (n = 500)	0
Normal (n = 500)	0
Normal (n = 500)	0
Normal (n = 500)	0
Normal (n = 500)	0
Close look (n = 13)	33.3333
Close look (n = 13)	0
Close look (n = 13)	0
Close look (n = 13)	0
Close look (n = 13)	0
Close look (n = 13)	0
Close look (n = 13)	0
Close look (n = 13)	0
Close look (n = 13)	0
Close look (n = 13)	0
Close look (n = 13)	0
Close look (n = 13)	0
Close look (n = 13)	0
Abnormal (n = 13)	84.6154
Abnormal (n = 13)	0
Abnormal (n = 13)	75
Abnormal (n = 13)	80
Abnormal (n = 13)	78.5714
Abnormal (n = 13)	100
Abnormal (n = 13)	100
Abnormal (n = 13)	73.3333
Abnormal (n = 13)	86.6667
Abnormal (n = 13)	80
Abnormal (n = 13)	92.8571
Abnormal (n = 13)	71.4286
Abnormal (n = 13)	100

## Sheet: trial2-color
Staff findings	Risk rate from device
Normal (n = 462)	6.42444
Normal (n = 462)	100
Normal (n = 462)	100
Normal (n = 462)	100
Normal (n = 462)	100
Normal (n = 462)	100
Normal (n = 462)	100
Normal (n = 462)	100
Normal (n = 462)	100
Normal (n = 462)	7.79e-09
Normal (n = 462)	0.110905
Normal (n = 462)	9.49247
Normal (n = 462)	9.49247
Normal (n = 462)	9.49247
Normal (n = 462)	32.413
Normal (n = 462)	32.413
Normal (n = 462)	36.6018
Normal (n = 462)	36.6018
Normal (n = 462)	36.6018
Normal (n = 462)	36.6018
Normal (n = 462)	0.00888
Normal (n = 462)	0.00888
Normal (n = 462)	0.00888
Normal (n = 462)	0.00888
Normal (n = 462)	0.00888
Normal (n = 462)	0.00888
Normal (n = 462)	2.32877
Normal (n = 462)	2.32877
Normal (n = 462)	2.32877
Normal (n = 462)	14.3147
Normal (n = 462)	21.1457
Normal (n = 462)	21.1457
Normal (n = 462)	21.1457
Normal (n = 462)	21.1457
Normal (n = 462)	21.1457
Normal (n = 462)	21.1457
Normal (n = 462)	21.1457
Normal (n = 462)	21.1457
Normal (n = 462)	21.1457
Normal (n = 462)	21.1457
Normal (n = 462)	94.3863
Normal (n = 462)	100
Normal (n = 462)	96.4153
Normal (n = 462)	0.0999667
Normal (n = 462)	0.0999667
Normal (n = 462)	34.7998
Normal (n = 462)	47.9086
Normal (n = 462)	47.9086
Normal (n = 462)	47.9086
Normal (n = 462)	47.9086
Normal (n = 462)	2.67e-20
Normal (n = 462)	1.57e-06
Normal (n = 462)	0.000158
Normal (n = 462)	99.9754
Normal (n = 462)	99.4319
Normal (n = 462)	100
Normal (n = 462)	99.9709
Normal (n = 462)	2.65862
Normal (n = 462)	39.8972
Normal (n = 462)	85.7422
Normal (n = 462)	26.6512
Normal (n = 462)	26.6512
Normal (n = 462)	36.9641
Normal (n = 462)	0
Normal (n = 462)	99.919
Normal (n = 462)	99.9191
Normal (n = 462)	100
Normal (n = 462)	100
Normal (n = 462)	100
Normal (n = 462)	0.22191
Normal (n = 462)	0.22191
Normal (n = 462)	0.540467
Normal (n = 462)	0.688728
Normal (n = 462)	0.688728
Normal (n = 462)	0.688728
Normal (n = 462)	31.1269
Normal (n = 462)	90.4148
Normal (n = 462)	90.4148
Normal (n = 462)	90.4148
Normal (n = 462)	90.4148
Normal (n = 462)	4.67e-06
Normal (n = 462)	4.05e-06
Normal (n = 462)	4.05e-06
Normal (n = 462)	0.0111074
Normal (n = 462)	4.05e-06
Normal (n = 462)	0
Normal (n = 462)	0
Normal (n = 462)	0
Normal (n = 462)	0
Normal (n = 462)	0
Normal (n = 462)	48.8433
Normal (n = 462)	48.8433
Normal (n = 462)	0
Normal (n = 462)	0.0207906
Normal (n = 462)	6.27457
Normal (n = 462)	6.27457
Normal (n = 462)	6.27457
Normal (n = 462)	6.27457
Normal (n = 462)	8.88633
Normal (n = 462)	8.88633
Normal (n = 462)	8.88633
Normal (n = 462)	8.88633
Normal (n = 462)	8.88633
Normal (n = 462)	9.95528
Normal (n = 462)	44.1052
Normal (n = 462)	8.88633
Normal (n = 462)	0.36167
Normal (n = 462)	1.31552
Normal (n = 462)	4.98414
Normal (n = 462)	4.98414
Normal (n = 462)	4.98414
Normal (n = 462)	4.91132
Normal (n = 462)	4.91132
Normal (n = 462)	100
Normal (n = 462)	100
Normal (n = 462)	99.9999
Normal (n = 462)	100
Normal (n = 462)	80.0979
Normal (n = 462)	100
Normal (n = 462)	100
Normal (n = 462)	100
Normal (n = 462)	100
Normal (n = 462)	99.9985
Normal (n = 462)	99.9985
Normal (n = 462)	4.33e-06
Normal (n = 462)	4.33e-06
Normal (n = 462)	4.33e-06
Normal (n = 462)	4.33e-06
Normal (n = 462)	4.33e-06
Normal (n = 462)	4.33e-06
Normal (n = 462)	4.33e-06
Normal (n = 462)	8.22e-05
Normal (n = 462)	0.000167
Normal (n = 462)	0.000167
Normal (n = 462)	0.000167
Normal (n = 462)	0.000167
Normal (n = 462)	67.8177
Normal (n = 462)	67.8178
Normal (n = 462)	67.8177
Normal (n = 462)	67.8189
Normal (n = 462)	0
Normal (n = 462)	0
Normal (n = 462)	100
Normal (n = 462)	99.9914
Normal (n = 462)	99.2485
Normal (n = 462)	99.2485
Normal (n = 462)	100
Normal (n = 462)	100
Normal (n = 462)	8.83877
Normal (n = 462)	8.83877
Normal (n = 462)	100
Normal (n = 462)	100
Normal (n = 462)	100
Normal (n = 462)	100
Normal (n = 462)	99.4797
Normal (n = 462)	99.4776
Normal (n = 462)	99.4776
Normal (n = 462)	99.4776
Normal (n = 462)	99.4776
Normal (n = 462)	99.4776
Normal (n = 462)	2.04979
Normal (n = 462)	2.04979
Normal (n = 462)	2.04979
Normal (n = 462)	100
Normal (n = 462)	70.9127
Normal (n = 462)	49.8153
Normal (n = 462)	100
Normal (n = 462)	100
Normal (n = 462)	100
Normal (n = 462)	93.7745
Normal (n = 462)	27.2037
Normal (n = 462)	27.2037
Normal (n = 462)	27.2037
Normal (n = 462)	27.2037
Normal (n = 462)	27.2037
Normal (n = 462)	27.2037
Normal (n = 462)	98.9454
Normal (n = 462)	99.9908
Normal (n = 462)	87.7079
Normal (n = 462)	100
Normal (n = 462)	98.9844
Normal (n = 462)	100
Normal (n = 462)	40.2193
Normal (n = 462)	47.3355
Normal (n = 462)	84.4037
Normal (n = 462)	85.4363
Normal (n = 462)	88.3136
Normal (n = 462)	85.4318
Normal (n = 462)	85.5123
Normal (n = 462)	85.66
Normal (n = 462)	85.6531
Normal (n = 462)	66.7118
Normal (n = 462)	72.5583
Normal (n = 462)	55.4465
Normal (n = 462)	55.4467
Normal (n = 462)	68.6905
Normal (n = 462)	13.9721
Normal (n = 462)	31.6102
Normal (n = 462)	31.6102
Normal (n = 462)	47.3846
Normal (n = 462)	47.3846
Normal (n = 462)	47.3846
Normal (n = 462)	47.3846
Normal (n = 462)	47.3846
Normal (n = 462)	47.3846
Normal (n = 462)	47.3846
Normal (n = 462)	44.9584
Normal (n = 462)	44.9584
Normal (n = 462)	44.9584
Normal (n = 462)	44.9584
Normal (n = 462)	11.5993
Normal (n = 462)	11.5993
Normal (n = 462)	11.5993
Normal (n = 462)	11.5993
Normal (n = 462)	11.5993
Normal (n = 462)	11.5993
Normal (n = 462)	11.5993
Normal (n = 462)	11.5993
Normal (n = 462)	11.5993
Normal (n = 462)	11.5993
Normal (n = 462)	11.5993
Normal (n = 462)	11.5993
Normal (n = 462)	11.5993
Normal (n = 462)	79.3266
Normal (n = 462)	43.5281
Normal (n = 462)	43.5281
Normal (n = 462)	43.5281
Normal (n = 462)	43.5281
Normal (n = 462)	43.5281
Normal (n = 462)	43.5281
Normal (n = 462)	43.5281
Normal (n = 462)	86.9686
Normal (n = 462)	3.41e-05
Normal (n = 462)	5.26842
Normal (n = 462)	5.26842
Normal (n = 462)	5.26842
Normal (n = 462)	5.26842
Normal (n = 462)	5.26842
Normal (n = 462)	5.26842
Normal (n = 462)	5.26842
Normal (n = 462)	5.26842
Normal (n = 462)	46.8653
Normal (n = 462)	0
Normal (n = 462)	0
Normal (n = 462)	0.851352
Normal (n = 462)	11.1615
Normal (n = 462)	11.1615
Normal (n = 462)	11.1615
Normal (n = 462)	11.1615
Normal (n = 462)	11.1615
Normal (n = 462)	11.1615
Normal (n = 462)	16.2801
Normal (n = 462)	28.7811
Normal (n = 462)	28.7811
Normal (n = 462)	28.7811
Normal (n = 462)	1.14e-14
Normal (n = 462)	7.82e-07
Normal (n = 462)	0.0170222
Normal (n = 462)	1.26391
Normal (n = 462)	17.3545
Normal (n = 462)	22.9692
Normal (n = 462)	22.9692
Normal (n = 462)	22.9692
Normal (n = 462)	22.9692
Normal (n = 462)	22.9692
Normal (n = 462)	22.9692
Normal (n = 462)	2.04e-06
Normal (n = 462)	8.90874
Normal (n = 462)	8.13401
Normal (n = 462)	8.13401
Normal (n = 462)	100
Normal (n = 462)	100
Normal (n = 462)	99.999
Normal (n = 462)	100
Normal (n = 462)	100
Normal (n = 462)	98.5824
Normal (n = 462)	100
Normal (n = 462)	49.8667
Normal (n = 462)	0
Normal (n = 462)	100
Normal (n = 462)	100
Normal (n = 462)	2.14741
Normal (n = 462)	19.8997
Normal (n = 462)	19.8997
Normal (n = 462)	79.0025
Normal (n = 462)	42.7923
Normal (n = 462)	42.7923
Normal (n = 462)	46.7129
Normal (n = 462)	46.7129
Normal (n = 462)	46.7129
Normal (n = 462)	46.7129
Normal (n = 462)	100
Normal (n = 462)	14.1885
Normal (n = 462)	39.9889
Normal (n = 462)	39.9889
Normal (n = 462)	39.9889
Normal (n = 462)	39.9889
Normal (n = 462)	39.9889
Normal (n = 462)	39.9889
Normal (n = 462)	39.9889
Normal (n = 462)	39.9889
Normal (n = 462)	39.9889
Normal (n = 462)	39.9889
Normal (n = 462)	39.9889
Normal (n = 462)	96.1024
Normal (n = 462)	5.28782
Normal (n = 462)	0
Normal (n = 462)	93.4199
Normal (n = 462)	99.9755
Normal (n = 462)	95.6794
Normal (n = 462)	99.9563
Normal (n = 462)	49.6872
Normal (n = 462)	49.6872
Normal (n = 462)	49.6872
Normal (n = 462)	77.9781
Normal (n = 462)	15.4321
Normal (n = 462)	100
Normal (n = 462)	99.9994
Normal (n = 462)	29.7319
Normal (n = 462)	49.3888
Normal (n = 462)	49.3888
Normal (n = 462)	49.3888
Normal (n = 462)	49.3888
Normal (n = 462)	49.3888
Normal (n = 462)	49.3888
Normal (n = 462)	100
Normal (n = 462)	99.9189
Normal (n = 462)	100
Normal (n = 462)	100
Normal (n = 462)	100
Normal (n = 462)	68.2932
Normal (n = 462)	1.02e-05
Normal (n = 462)	5.19866
Normal (n = 462)	5.19866
Normal (n = 462)	5.19866
Normal (n = 462)	5.19866
Normal (n = 462)	5.19866
Normal (n = 462)	3.79492
Normal (n = 462)	5.52697
Normal (n = 462)	93.2848
Normal (n = 462)	93.2848
Normal (n = 462)	93.2848
Normal (n = 462)	3.07205
Normal (n = 462)	3.07205
Normal (n = 462)	3.05e-08
Normal (n = 462)	2.03759
Normal (n = 462)	5.93572
Normal (n = 462)	5.93572
Normal (n = 462)	0
Normal (n = 462)	0
Normal (n = 462)	0
Normal (n = 462)	0
Normal (n = 462)	0
Normal (n = 462)	0
Normal (n = 462)	0
Normal (n = 462)	0
Normal (n = 462)	0.0028168
Normal (n = 462)	0.933059
Normal (n = 462)	1.80019
Normal (n = 462)	19.0177
Normal (n = 462)	62.9022
Normal (n = 462)	62.8823
Normal (n = 462)	63.5574
Normal (n = 462)	100
Normal (n = 462)	0.036435
Normal (n = 462)	13.5397
Normal (n = 462)	14.2699
Normal (n = 462)	14.2699
Normal (n = 462)	14.2699
Normal (n = 462)	14.2699
Normal (n = 462)	14.2699
Normal (n = 462)	99.9998
Normal (n = 462)	99.9998
Normal (n = 462)	99.9998
Normal (n = 462)	100
Normal (n = 462)	100
Normal (n = 462)	99.9015
Normal (n = 462)	0.931042
Normal (n = 462)	1.18673
Normal (n = 462)	1.18673
Normal (n = 462)	1.18673
Normal (n = 462)	1.18673
Normal (n = 462)	3.84949
Normal (n = 462)	3.84949
Normal (n = 462)	19.4915
Normal (n = 462)	19.4915
Normal (n = 462)	25.7878
Normal (n = 462)	33.6164
Normal (n = 462)	100
Normal (n = 462)	100
Normal (n = 462)	2.09e-05
Normal (n = 462)	0.27235
Normal (n = 462)	0.27235
Normal (n = 462)	0.27235
Normal (n = 462)	6.72081
Normal (n = 462)	6.72081
Normal (n = 462)	56.6813
Normal (n = 462)	100
Normal (n = 462)	100
Normal (n = 462)	96.1497
Normal (n = 462)	100
Normal (n = 462)	100
Normal (n = 462)	91.6038
Normal (n = 462)	91.5493
Normal (n = 462)	0.000803
Normal (n = 462)	3.56021
Normal (n = 462)	3.56021
Normal (n = 462)	13.7693
Normal (n = 462)	27.7444
Normal (n = 462)	27.7444
Normal (n = 462)	27.7444
Normal (n = 462)	27.7444
Normal (n = 462)	33.4923
Normal (n = 462)	100
Normal (n = 462)	64.0171
Normal (n = 462)	63.9657
Normal (n = 462)	66.2299
Normal (n = 462)	0
Normal (n = 462)	0
Normal (n = 462)	0
Normal (n = 462)	0
Normal (n = 462)	0
Normal (n = 462)	0
Normal (n = 462)	0
Normal (n = 462)	0
Normal (n = 462)	0
Normal (n = 462)	0
Normal (n = 462)	0
Normal (n = 462)	0
Normal (n = 462)	1.43e-13
Normal (n = 462)	8.1e-06
Normal (n = 462)	8.1e-06
Normal (n = 462)	8.1e-06
Normal (n = 462)	0.000362
Normal (n = 462)	0.000875
Normal (n = 462)	82.3664
Normal (n = 462)	82.3664
Normal (n = 462)	83.2531
Normal (n = 462)	83.253
Normal (n = 462)	83.253
Normal (n = 462)	83.253
Normal (n = 462)	100
Normal (n = 462)	100
Normal (n = 462)	100
Normal (n = 462)	100
Normal (n = 462)	0.218734
Normal (n = 462)	4.69586
Normal (n = 462)	6.21184
Normal (n = 462)	21.8663
Normal (n = 462)	21.8663
Normal (n = 462)	21.8663
Normal (n = 462)	21.8663
Normal (n = 462)	2.75288
Normal (n = 462)	2.75288
Normal (n = 462)	2.75288
Normal (n = 462)	2.75288
Normal (n = 462)	2.75288
Normal (n = 462)	100
Normal (n = 462)	90.5705
Normal (n = 462)	65.1724
Normal (n = 462)	65.3804
Normal (n = 462)	46.8126
Close look (n = 13)	1.18e-09
Close look (n = 13)	3.21463
Close look (n = 13)	15.8632
Close look (n = 13)	31.8286
Close look (n = 13)	31.8286
Close look (n = 13)	31.8286
Close look (n = 13)	31.8286
Close look (n = 13)	31.8286
Close look (n = 13)	31.8286
Close look (n = 13)	22.6342
Close look (n = 13)	95.6429
Close look (n = 13)	49.4108
Close look (n = 13)	100
Abnormal (n = 13)	16.8316
Abnormal (n = 13)	0.607652
Abnormal (n = 13)	30.0245
Abnormal (n = 13)	30.0245
Abnormal (n = 13)	30.0245
Abnormal (n = 13)	91.1077
Abnormal (n = 13)	90.9124
Abnormal (n = 13)	90.9853
Abnormal (n = 13)	91.5387
Abnormal (n = 13)	91.1973
Abnormal (n = 13)	91.1973
Abnormal (n = 13)	91.1973
Abnormal (n = 13)	91.1973
