# Supplementary material for: Wearable, wireless, multi-sensor device for monitoring tissue circulation after free-tissue transplantation: a multicentre clinical trial
Source: Sci Rep. 2022 Oct 3;12:16532. doi: 10.1038/s41598-022-21007-8 (PMC9529918; doi:10.1038/s41598-022-21007-8)
Supplement: Supplementary file 3 — Supplementary Information 3. [file 41598_2022_21007_MOESM3_ESM.xlsx]

## Sheet: Sheet1
N=71
N=26(Trial 1) + N=45(Trial 2)
			Trial 1	Trial 2	total	all	Percentage
＜About wearing＞
	Did you feel uncomfortable with the device?
		Always uncomfortable.	0	4	4	71	5.6338
		Mostly comfortable, uncomfortable only several times per day.	6	10	16	71	22.5352
		Though I did not forget putting it, it was comfortable enough.	11	21	32	71	45.0704
		So comfortable, almost forgot about it.	9	10	19	71	26.7606
＜Compared with staff checking＞
	Compared with frequent physical examination, did you feel more free physically?
		Felt more free.	7	6	13	59	22.0339
		Both felt free.	13	18	31	59	52.5424
		Both felt stressful	3	5	8	59	13.5593
		Felt more stressful	1	6	7	59	11.8644
＜QOL＞
	If this device would be proved to be reliable,
	do you think your Quality of Life would be improved without frequent check-ups?
		Not really.	1	5	6	70	8.57143
		Neither agree or disagree	3	15	18	70	25.7143
		Yes, I think so.	12	20	32	70	45.7143
		Absolutely	9	5	14	70	20
	If this device would be proved to be reliable,
	which kind of follow-up would you prefer?
		Monitoring plus doctors's examination when the device alarms.	16	21	37	70	52.8571
		Niether	0	0	0	70	0
		Both, monitoring and traditional frequent checkups.	10	16	26	70	37.1429
		Only traditional frequent checkups.	0	7	7	70	10
